# Supplementary material for: A Rickettsiella Endosymbiont Is a Potential Source of Essential B-Vitamins for the Poultry Red Mite, Dermanyssus gallinae
Source: Front Microbiol. 2021 Sep 3;12:695346. doi: 10.3389/fmicb.2021.695346 (PMC8446615; doi:10.3389/fmicb.2021.695346)
Supplement: Supplementary file 3 [file Table_2.XLSX]

## Sheet: Supplementary Table 2
Protein name	Legionella protein ID	Rickettsiella DGE blastp top hit gene ID	Rickettsiella DGE blastp top hit: evalue [%identity]	R. viridis blastp top hit accession	R. viridis blastp top hit: evalue [%identity]
IcmT	Lpp0507	OFBDPGAJ_00649	5.4e-29 [62.03%]	WP_126322894	4e-29 [60.49%]
IcmS	Lpp0508	OFBDPGAJ_00650	8.34e-50 [61.26%]	WP_126322893	2e-50 [62.16%]
IcmR	Lpp0509	OFBDPGAJ_00671	1.6[33.33%]	no hit	no hit
IcmQ	Lpp0510	OFBDPGAJ_00932	3.02e-35 [38.33%]	WP_126322593	6e-37 [38.55%]
IcmP/DotM	Lpp0511	OFBDPGAJ_00933	3.52e-126 [48.50%]	WP_126322594	8e-128 [49.18%]
IcmO/DotL	Lpp0512	OFBDPGAJ_00934	0 [63.19%]	WP_126322595	0 [63.11%]
IcmN/DotK	Lpp0513	OFBDPGAJ_00268	4.96e-07 [29.47%]	WP_172593945	2e-07 [32.91%]
IcmM/DotJ	Lpp0514	OFBDPGAJ_00937	2.13e-06 [26.58%]	no hit	no hit
IcmL/DotI	Lpp0515	OFBDPGAJ_00937	7.10e-84 [57.55%]	WP_126322598	3e-84 [58.49%]
IcmK/DotH	Lpp0516	OFBDPGAJ_00938	1.42e-100 [55.86%]	WP_126322599	2e-99 [54.92%]
IcmE/DotG	Lpp0517	OFBDPGAJ_00939	6.17e-50 [42.01%]	WP_126322600	4e-53 [43.86%]
IcmG/DotF	Lpp0518	OFBDPGAJ_00940	1.34e-16 [22.43%]	WP_126322601	2e-17 [34.15%]
IcmC/DotE	Lpp0519	OFBDPGAJ_00941	2.43e-33 [37.36%]	WP_126322602	8e-35 [37.93%]
IcmD/DotP	Lpp0520	OFBDPGAJ_00942	1.35e-37 [51.70%]	WP_126322603	1e-36 [52.10%]
IcmJ/DotN	Lpp0521	OFBDPGAJ_00944	1.05e-66 [57.65%]	WP_126322605	5e-70 [56.22%]
IcmB/DotO	Lpp0522	OFBDPGAJ_00945	0 [68.16%]	WP_126322606	0 [67.96%]
IcmF	Lpp0524	OFBDPGAJ_00350	0.025 [32.08%]	no hit	no hit
IcmH/DotU	Lpp0525	OFBDPGAJ_01402	1.5 [44.00%]	no hit	no hit
DotV	Lpp0537	OFBDPGAJ_00941	1.72e-18 [29.88%]	WP_126322602	2e-18 [29.61%]
LvgA	Lpp0590	OFBDPGAJ_00740	0.78 [23.21%]	no hit	no hit
DotD	Lpp2728	OFBDPGAJ_00695	1.28e-38 [45.10%]	WP_126322863	6e-41 [46.34%]
DotC	Lpp2729	OFBDPGAJ_00694	3.10e-97 [47.29%]	WP_126322864	5e-95 [47.60%]
DotB	Lpp2730	OFBDPGAJ_00693	0 [65.37%]	WP_126322865	0 [65.37%]
DotA	Lpp2740	OFBDPGAJ_00415	2.56e-69 [33.47%]	WP_126323116	4e-68 [34.05%]
IcmV	Lpp2741	OFBDPGAJ_00414	1.81e-24 [31.47%]	WP_126323118	5e-26 [32.87%]
IcmW	Lpp2742	OFBDPGAJ_00413	7.21e-66 [62.00%]	WP_126323120	5e-67 [62.67%]
IcmX	Lpp2743	OFBDPGAJ_00411	2.37e-11 [33.59%]	no hit	no hit
Supplementary Table 2. Core Dot/Icm secretion system (T4SS) components in Legionella pneumophila and orthologs from Rickettsiella DGE and R. viridis. Grey shading highlights core Dot/Icm secretion system (T4SS) components.
